# Supplementary material for: Mild synthesis of ultra-bright carbon dots with solvatochromism for rapid lipid droplet monitoring in varied physiological processes
Source: Regen Biomater. 2024 Jan 16;11:rbad109. doi: 10.1093/rb/rbad109 (PMC10884737; doi:10.1093/rb/rbad109)
Supplement: rbad109_Supplementary_Data [file rbad109_supplementary_data.zip]

Archive with 2 entries (2 files):
- Video1.mp4
- Final Supporting_Information.docx
